# Supplementary material for: Toxicity of Asciminib in Real Clinical Practice: Analysis of Side Effects and Cross-Toxicity with Tyrosine Kinase Inhibitors
Source: Cancers (Basel). 2023 Feb 7;15(4):1045. doi: 10.3390/cancers15041045 (PMC9954054; doi:10.3390/cancers15041045)
Supplement: Supplementary file 1 [file cancers-15-01045-s001.zip]

Archive with 1 entries (1 files):
- cancers-2195682-supplementary.pdf
